# Supplementary material for: Titanium-Mediated Reduction of Carboxamides to Amines with Borane–Ammonia
Source: Molecules. 2023 Jun 6;28(12):4575. doi: 10.3390/molecules28124575 (PMC10301125; doi:10.3390/molecules28124575)
Supplement: Supplementary file 1 [file molecules-28-04575-s001.zip]

Archive with 1 entries (1 files):
- molecules-2426737-supplementary.pdf
